# Supplementary material for: Nosocomial transmission of Clostridium difficile Genotype ST81 in a General Teaching Hospital in China traced by whole genome sequencing
Source: Sci Rep. 2017 Aug 29;7:9627. doi: 10.1038/s41598-017-09878-8 (PMC5575120; doi:10.1038/s41598-017-09878-8)
Supplement: Supplementary file 2 — Supplementary table S1 [file 41598_2017_9878_MOESM2_ESM.xls]

## Sheet: Sheet1
ID	sex	Age(years)	Department	Date of separation	ST type	MLST clade	tcdA	tcdB	ctdA	ctdB
1	Female	66	Emergency department	May,2014	81	4	-	+	-	-
2	Male	20	Gastroenterology department	Jan,2015	35	1	+	+	-	-
3	Female	62	Gastroenterology department	Nov,2014	42	1	+	+	-	-
4	Female	70	Outpatient	Sep,2014	81	4	-	+	-	-
5	Female	38	Gastroenterology department	Nov,2014	139	1	+	+	-	-
6	Male	25	Gastroenterology department	Feb,2015	37	4	-	+	-	-
7	Male	27	Gastroenterology department	Jan,2015	81	4	-	+	-	-
8	Female	84	Gastroenterology department	Feb,2015	129	1	+	+	-	-
9	Female	22	Gastroenterology department	Feb,2015	2	1	+	+	-	-
10	Male	81	Emergency department	Mar,2015	81	4	-	+	-	-
11	Female	59	Emergency department	Mar,2015	8	1	+	+	-	-
12	Female	54	Emergency department	Dec,2015	28	1	+	+	-	-
13	Female	54	Emergency department	Dec,2015	2	1	+	+	-	-
14	Female	63	Outpatient	Dec,2015	129	1	+	+	-	-
15	Female	63	Outpatient	Jan,2015	129	1	+	+	-	-
16	Female	63	Outpatient	Feb,2015	129	1	+	+	-	-
17	Female	54	Gastroenterology department	Jan,2015	14	1	+	+	-	-
18	Male	20	Gastroenterology department	Jan,2015	54	1	+	+	-	-
19	Female	63	Gastroenterology department	Jan,2015	129	1	+	+	-	-
20	Male	36	Gastroenterology department	Dec,2015	3	1	+	+	-	-
22	Male	31	Gastroenterology department	Dec,2015	54	1	+	+	-	-
23	Null information	Null information	Outpatient	Null information	129	1	+	+	-	-
25	Male	28	Gastroenterology department	Mar,2015	55	1	+	+	-	-
26	Male	60	Gastroenterology department	Mar,2015	81	4	-	+	-	-
27	Female	31	Gastroenterology department	Mar,2015	54	1	+	+	-	-
28	Male	50	Gastroenterology department	Mar,2015	98	1	+	+	-	-
30	Female	68	Emergency department	Mar,2015	81	4	-	+	-	-
31	Female	77	Gastroenterology department	Apr,2015	98	1	+	+	-	-
32	Female	60	Outpatient	Apr,2015	54	1	+	+	-	-
33	Male	32	Gastroenterology department	Apr,2015	102	1	+	+	-	-
34	Female	89	Gastroenterology department	Apr,2015	2	1	+	+	-	-
35	Male	66	Emergency department	Apr,2015	81	4	-	+	-	-
36	Female	79	Emergency department	Apr,2015	81	4	-	+	-	-
37	Male	92	Emergency department	May,2015	81	4	-	+	-	-
39	Female	48	Gastroenterology department	May,2015	81	4	-	+	-	-
40	Male	59	Gastroenterology department	May,2015	35	1	+	+	-	-
42	Female	39	Gastroenterology department	May,2015	99	1	+	+	-	-
43	Female	48	Gastroenterology department	May,2015	81	4	+	+	-	-
44	Male	92	Emergency department	May,2015	81	4	+	+	-	-
45	Female	28	Gastroenterology department	May,2015	54	1	+	+	-	-
48	Female	32	Gastroenterology department	May,2015	98	1	+	+	-	-
49	Female	59	Outpatient	May,2015	129	1	+	+	-	-
50	Female	65	Outpatient	May,2015	2	1	+	+	-	-
51	Male	66	Emergency department	May,2015	81	4	-	+	-	-
54	Female	53	Outpatient	May,2015	37	4	-	+	-	-
55	Female	30	Gastroenterology department	Jun,2015	54	1	+	+	-	-
56	Female	74	Nephrology department	Jun,2015	81	4	-	+	-	-
57	Male	44	Hepatobiliary surgery department	Jun,2015	3	1	+	+	-	-
58	Female	59	Outpatient	Jun,2015	129	1	+	+	-	-
59	Male	27	Emergency department	Jun,2015	54	1	+	+	-	-
61	Male	76	Emergency department	Jun,2015	81	4	-	+	-	-
63	Female	74	Nephrology department	Jun,2015	81	4	-	+	-	-
64	Male	43	Outpatient	Jun,2015	319	1	+	+	-	-
65	Female	59	Outpatient	Jun,2015	51	1	+	+	-	-
66	Male	58	Outpatient	Jun,2015	2	1	+	+	-	-
67	Female	65	Outpatient	Jun,2015	2	1	+	+	-	-
68	Female	17	Gastroenterology department	Jun,2015	54	1	+	+	-	-
69	Male	54	Gastroenterology department	Jun,2015	81	4	-	+	-	-
74	Male	63	Emergency department	Jun,2015	81	4	-	+	-	-
75	Female	47	Medical center	Jun,2015	2	1	+	+	-	-
76	Female	71	Gastroenterology department	Jun,2015	17	1	+	+	-	-
77	Male	72	Gastroenterology department	Jun,2015	2	1	+	+	-	-
79	Male	88	Cardiology department	Jun,2015	81	4	-	+	-	-
80	Female	86	Emergency department	Jun,2015	81	4	-	+	-	-
81	Female	52	Gastroenterology department	Jun,2015	81	4	-	+	-	-
83	Male	75	Gastroenterology department	Jun,2015	8	1	+	+	-	-
84	Male	84	Emergency department	Jun,2015	81	4	-	+	-	-
85	Male	61	Emergency department	Jun,2015	81	4	-	+	-	-
86	Female	59	Medical oncology	Jun,2015	3	1	+	+	-	-
87	Male	70	Outpatient	Jul,2015	81	4	-	+	-	-
88	Female	78	Gastroenterology department	Jul,2015	2	1	+	+	-	-
89	Male	61	Emergency department	Jun,2015	81	4	-	+	-	-
90	Female	59	Medical oncology	Jun,2015	3	1	+	+	-	-
91	Male	68	Outpatient	Jul,2015	35	1	+	+	-	-
92	Male	60	Gastroenterology department	Jul,2015	3	1	+	+	-	-
93	Male	21	Gastroenterology department	Jul,2015	3	1	+	+	-	-
94	Male	65	Gastroenterology department	Aug,2015	81	4	-	+	-	-
95	Female	90	Outpatient	Aug,2015	81	4	-	+	-	-
96	Male	82	Emergency department	Aug,2015	81	4	-	+	-	-
97	Female	50	Gastroenterology department	Aug,2015	33	1	+	+	-	-
21	Male	18	Gastroenterology department	Dec,2015	39	4	-	-	-	-
24	Male	59	Gastroenterology department	Feb,2015	39	4	-	-	-	-
29	Male	43	Nephrology department	Mar,2015	48	1	-	-	-	-
38	Male	69	Emergency department	May,2015	39	4	-	-	-	-
41	Male	69	Emergency department	May,2015	39	4	-	-	-	-
60	Female	62	Medical oncology	Jun,2015	26	1	-	-	-	-
70	Female	84	Emergency department	Jun,2015	150	1	-	-	-	-
78	Male	64	Medical oncology	Jun,2015	320	4	-	-	-	-
82	Male	37	Gastroenterology department	Jun,2015	39	4	-	-	-	-
98	Male	69	VIP	May,2015	259	4	-	-	-	-
99	Female	58	Gastroenterology department	Aug,2015	3	1	-	-	-	-
