# Supplementary material for: Nosocomial transmission of Clostridium difficile Genotype ST81 in a General Teaching Hospital in China traced by whole genome sequencing
Source: Sci Rep. 2017 Aug 29;7:9627. doi: 10.1038/s41598-017-09878-8 (PMC5575120; doi:10.1038/s41598-017-09878-8)
Supplement: Supplementary file 3 — Supplementary table S4 [file 41598_2017_9878_MOESM3_ESM.xls]

## Sheet: Sheet1
group	Inpatients	group	Sex	Age	Charlson comorbidity index	period of hospitalization	No. of antibiotics used	Fluoroquinolones	Penicillin derivatives	Macrolides	Glucocorticoid drugs	PPI	Fever	WBC count	Serum albumin	Serum creatinine	Serum total bile acid	Presence of fecal leukocytes	Presence of fecal erythrocytes	Presence of fecal occult blood
ST81	1	ST81	Female	66	3	12	2	Yes	No	No	Yes	Yes	Yes	3.07	27.8	67.9	2.2	No	No	No
	7	ST81	Male	27	0	22	2	Yes	No	No	No	Yes	No	8.36	39.3	93.3	2.3	No	No	No
	10	ST81	Male	81	5	32	2	Yes	Yes	No	No	No	No	23.58	26.3	82.2	7.1	No	No	No
	26	ST81	Male	60	2	54	2	Yes	No	No	Yes	No	Yes	7.81	31.9	51.5	4.6	No	No	No
	30	ST81	Female	68	3	30	2	Yes	Yes	No	Yes	Yes	No	4.32	37.4	42.8	3.1	No	Yes	Yes
	35	ST81	Male	66	4	79	3	Yes	Yes	No	No	Yes	No	4.66	36.9	60.3	0.5	No	No	No
	36	ST81	Female	79	5	31	3	Yes	Yes	No	No	Yes	No	4.05	27.1	94.5	0.8	No	No	No
	37	ST81	Male	92	6	44	3	Yes	Yes	No	No	Yes	No	4.88	29.9	171.2	3.6	No	No	No
	39	ST81	Female	48	0	55	3	Yes	Yes	No	No	Yes	Yes	1.36	28.2	34.7	104.2	No	No	No
	43	ST81	Female	48	1	50	1	No	No	No	No	Yes	No	2.27	29.5	33.3	158.8	No	No	No
	44	ST81	Male	92	6	44	3	Yes	Yes	No	No	Yes	No	4.88	29.9	171.2	3.6	No	No	No
	51	ST81	Male	66	4	79	3	Yes	Yes	No	No	Yes	No	4.66	36.9	60.3	0.5	No	No	No
	56	ST81	Female	74	6	13	1	No	No	No	Yes	Yes	Yes	4.25	36.7	464.6	3.7	No	No	No
	61	ST81	Male	76	2	20	2	Yes	No	No	Yes	Yes	No	11.58	33.5	71.3	1.4	No	No	No
	63	ST81	Female	74	6	13	1	No	No	No	Yes	Yes	Yes	4.25	36.7	464.6	3.7	No	No	No
	69	ST81	Male	54	0	10	1	No	No	No	No	Yes	No	4.12	37.2	77	0.5	No	No	No
	74	ST81	Male	63	2	16	2	Yes	No	No	No	Yes	Yes	8.37	38.4	67.1	2.4	No	No	No
	79	ST81	Male	88	4	17	1	No	Yes	No	No	Yes	No	17.86	28.5	184	1.1	Yes	No	Yes
	80	ST81	Female	86	2	11	2	Yes	No	No	No	Yes	No	5.48	31.6	39.5	4.7	No	No	No
	81	ST81	Female	52	0	19	0	No	No	No	No	Yes	No	2.27	20	60	76.7	No	No	No
	84	ST81	Male	84	4	15	1	Yes	No	No	No	No	Yes	9.87	34.2	90.1	7.5	No	No	No
	86	ST81	Female	59	1	33	0	No	No	No	Yes	Yes	No	7.35	32.3	33.5	3.8	No	No	No
	89	ST81	Male	61	2	63	3	Yes	Yes	No	No	No	No	7.51	26.3	77	1.3	No	No	No
	94	ST81	Male	65	1	11	1	No	No	No	No	No	No	13.48	18.3	92	79.4	No	No	No
	96	ST81	Male	82	0	15	2	Yes	No	No	No	Yes	No	9.88	40.1	59	4.4	No	No	No
Non ST81	2	Non ST81	Male	20	0	31	2	Yes	No	No	Yes	Yes	No	12.04	29.2	43.7	10.4	Yes	Yes	Yes
	3	Non ST81	Female	62	1	31	2	Yes	No	No	No	Yes	No	5.91	40.9	67.9	3.4	No	No	Yes
	6	Non ST81	Male	25	0	3	0	No	No	No	Yes	No	No	8.77	39.7	65.1	2.4	No	No	No
	8	Non ST81	Female	84	0	28	1	No	No	No	No	Yes	No	6.51	31.1	102.1	10.1	No	No	Yes
	9	Non ST81	Female	22	0	14	1	No	No	No	Yes	No	No	14.28	29.6	55	0.7	No	No	No
	11	Non ST81	Female	59	2	46	4	Yes	Yes	Yes	Yes	Yes	Yes	15.7	27.9	32	3.4	Yes	Yes	Yes
	12	Non ST81	Female	54	0	45	1	No	No	No	No	Yes	No	2.43	26.4	40.2	2.2	Yes	No	Yes
	17	Non ST81	Female	54	0	27	1	Yes	No	No	No	No	No	6.45	35.9	56.5	0.8	No	No	No
	18	Non ST81	Male	20	0	25	1	No	No	No	Yes	Yes	No	4.61	33.8	64.5	141.7	No	No	No
	19	Non ST81	Female	63	1	54	3	Yes	Yes	No	No	Yes	No	2	34.3	47.4	7.7	No	No	Yes
	20	Non ST81	Male	36	1	5	0	No	No	No	No	No	No	5.24	43.2	50.8	3	No	No	No
	22	Non ST81	Male	31	1	12	1	Yes	No	No	No	Yes	No	6.26	53.9	76.3	4	No	No	No
	25	Non ST81	Male	28	0	132	3	Yes	Yes	No	No	Yes	No	7.16	30.5	69.1	4.3	No	No	Yes
	27	Non ST81	Female	31	0	31	0	No	No	No	No	Yes	No	11.39	24.8	54.7	8.9	Yes	Yes	Yes
	28	Non ST81	Male	50	0	6	0	No	No	No		No	No	15	43.7	67.9	0	No	No	No
	31	Non ST81	Female	77	5	27	2	Yes	No	No	No	Yes	No	8.2	17.7	152.1	14.3	Yes	No	No
	33	Non ST81	Male	32	0	22	2	Yes	No	No	No	No	Yes	18.83	35.2	78.2	2.5	Yes	Yes	Yes
	34	Non ST81	Female	89	1	24	0	No	No	No	Yes	Yes	No	5.25	39.8	62.2	2.2	Yes	Yes	Yes
	40	Non ST81	Male	59	2	15	1	Yes	No	No		No	No	5.09	42.1	69.2	6.4	No	No	Yes
	42	Non ST81	Female	39	0	17	1	Yes	No	No	No	No	No	3.59	45.4	42.6	2.9	No	No	No
	45	Non ST81	Female	28	0	6	1	Yes	No	No	No	Yes	No	6.51	41.7	42.1	4.9	No	No	No
	48	Non ST81	Female	32	0	27	1	Yes	No	No	No	No	No	5.24	35.4	36.9	1.1	No	No	Yes
	55	Non ST81	Female	30	0	16	2	Yes	No	No	No	No	Yes	9.14	41	56.6	0.3	No	Yes	No
	57	Non ST81	Male	44	2	68	2	No	Yes	No	No	Yes	No	2.66		223.1	149.8	No	No	Yes
	59	Non ST81	Male	27	0	11	1	No	No	No	No	Yes	No	4.26	37.5	75.2	0.4	Yes	No	Yes
	68	Non ST81	Female	17	0	3	0	No	No	No	No	No	No	4.52	49.6	46.4	0.6	Yes	Yes	Yes
	76	Non ST81	Female	71	2	17	1	No	No	No		Yes	No	3.58	34.6	60	1.5	No	No	Yes
	77	Non ST81	Male	72	0	9	1	No	No	No	No	Yes	No	3.99	34.9	103	21.7	No	No	No
	83	Non ST81	Male	75	2		2	Yes	No	No	No	Yes	No	10.75	26.8	95	28.3	No	No	No
	86	Non ST81	Female	59	1	33	0	No	No	No	Yes	Yes	No	7.35	32.3	33.5	3.8	No	No	No
	88	Non ST81	Female	78	1	14	1	Yes	No	No	No	Yes	No	3.87	39.9	91	3.2	No	No	No
	90	Non ST81	Female	59	1	33	0	No	No	No	Yes	Yes	No	7.35	32.3	33.5	3.8	No	No	No
	93	Non ST81	Male	21	0	6	0	No	No	No	No	No	No	3.68	48.9	71	3	No	No	No
	97	Non ST81	Female	50	0	28	0	No	No	No	No	Yes	No	9.03	33.5	55	0.6	No	No	No
